# Supplementary material for: Outbreak of scabies among preschool children, Accra, Ghana, 2017
Source: BMC Public Health. 2019 Jun 13;19:746. doi: 10.1186/s12889-019-7085-6 (PMC6567626; doi:10.1186/s12889-019-7085-6)
Supplement: Supplementary file 1 — Dataset for scabies outbreak. (XLSX 53 kb) [file 12889_2019_7085_MOESM1_ESM.xlsx]

## Sheet: Sheet1
																							Regions of body affected by scabies lesions (each region is number-code: eg. scalp = 0, face =1 etc)
age (completed years)	Sex (0=M; 1=F)	Class (0=Creche; 1=Nursery 1; 2=Nursery 2; 3=KG1; 4=KG2)	number of days since onset	Burrows (0=absent; 1=present)	Presence of Rash	Severe itching (0=No; 1=Yes)	Skin Excoriation (0=No; 1=Yes)	Crusting (0=No; 1=Yes)	Secondary Infection	Clinically Diagnosed	LabTest (0=no; 1=yes)	Lab Result	Started Treatment before investigation? (0=No; 1=Yes)	Type of Treatment	Number of days since start of treatment	Number of treatments cycles	Household Size	Number of persons in a room	umber of Bathes/day	Sharing of towel/clothes (0=No; 1=Yes)	Type of bedding	Frequency of linen change per week	scalp = 0	face = 1	neck region = 2	chest 3	abdomen = 4	hands = 5	arm & forearm = 6	feet = 7	leg & thigh = 8	Groin & Buttocks = 9	Number of body parts affected
3	0	1	60	0	yes	1	0	0	0	yes	no	no	1	joy oinment	90	1	6	2	2	0	bed	2		1	2			5					3
3	0	1	15	0	yes	1	0	0	0	yes	no	no	1				6	3	3	0	floor (mat/matress/blanket)	1		1	2			5				9	4
3	1	2	28	0	yes	0	0	0	0	yes	no	no	1	triple action topical cream	28	1	6	6	2	0	floor (mat/matress/blanket)	1	0		2							9	3
3	1	1	14	0	yes	1	0	0	0	yes	no	no	1	dusting dusting powder	14	1	4	4	2	0	floor (mat/matress/blanket)	1	0		2			5					2
4	0	1	14	0	yes	1	0	0	0	yes	no	no	1	Syrup (antibiotic)	11	1	6	3	2	1	floor (mat/matress/blanket)	1		1
3	1	1	12	0	yes	1	1	1	0	yes	no	no	0		1		5	3	2	1	bed	1		1				5				9	3
5	1	2	10	0	yes	1	0	0	0	yes	no	no	1	dusting dusting powder	14		8	2	2	0	bed	1		1	2								2
5	0	1	180	0	yes	1	0	0	0	yes	no	no	1	dusting dusting powder	180	1	3	2	2	0	floor (mat/matress/blanket)	7		1
4	0	1	7	0	yes	1	1	0	1	yes	no	no	1	triple action topical cream	5	1	5	3	2	0	bed	1		1	2
4	1	1	8	1	yes	1	1	1	1	yes	no	no	1	triple action topical cream	5	1	6	6	2	0	bed	1		1	2							9
4	0	1	5	1	yes	1	1	0	0	yes	no	no	1	triple action topical cream	4	1	6	6	2	0	bed	2			2			5
2	1	0	10	1	yes	1	0	0	1	yes	no	no	1	Kalamine lotion	3	2	8	3	2	0	floor (mat/matress/blanket)	1
6	1	4	6	0	yes	1	0	0	1	yes	no	no	1	chocho	3	1	7	4	2	0	bed	1		1	2					7
5	0	4	7	1	yes	1	1	1	0	yes	no	no	0		0		5	3	2	0	bed	1		1					6
6	0	4	7	0	yes	1	1	1	0	yes	no	no	0	triple action topical cream	4	1	5	3	2	1	floor (mat/matress/blanket)	1	0	1	2					7	8
5	1	3	7	0	Yes	1	1	0	1	Yes	yes	negative	1	triple action topical cream	5	1	6	4	2	0	bed	1	0	1				5
5	0	3	9	0	Yes	1	0	1	1	yes	no	no	1	mercy cream	6	2	6	4	8	0	floor (mat/matress/blanket)	1	0	1						7
6	0	4	10	1	yes	1	1	1	1	yes	no	no	1	triple action topical cream	6	2	5	2	2	1	floor (mat/matress/blanket)	1							6
3	0	4	21	0	yes	1	0	0	0	yes	no	no	0	chocho cream	7		4	4	2	1	bed	2			2
4	1	2	14	0	yes	1	1	1	0	yes	no	no	1				4	4	2	1	bed	1		1	2							9
3	1	2	7	1	yes	1	1	0	0	yes	no	no	1				7	4	3	0	floor (mat/matress/blanket)	1		1	2			5			8	9
3	0	1	14	0	yes	1	0	0	0	yes	no	no	1				5	2	3	0	bed	1		1	2		4			7
3	1	1	60	0	yes	1	0	0	0	yes	no	no	1	triple action topical cream			6	3	2	0	bed	1		1	2
3	1	1	14	0	yes	1	1	1	1	yes	no	no	0			1	5	3	3	1	bed	3						5
5	0	3	7	0	yes	1	1	1	0	yes	no	no	0				5	3	2	0	bed	3		1			4	5		7
5	0	3	14	0	yes	1	1	0	0	yes	no	no	0				4	2	2	0	floor (mat/matress/blanket)	1		1		3
5	0	3	14	0	yes	1	0	0	0	yes	no	no	0				4	2	2	0	floor (mat/matress/blanket)	1		1	2	3
6	1	3	21	1	yes	1	1	1	0	yes	no	no	0				6	3	2	1	bed	1		1	2					7
5	1	3	14	0	yes	1	0	0	0	yes	no	no	0				5	4	2	1	bed	1		1	2					7	8	9
5	1	3	14	0	yes	1	0	0	0	yes	no	no	0				5	3	2	1	bed	1		1	2	3		5
5	1	3	14	0	yes	1	0	0	0	yes	no	no	0				7	4	2	1	bed	1		1		3	4
4	1	1	28	0	yes	0	0	0	0	yes	no	no	0				3	3	2	0	bed	7		1					6		8	9
3	0	1	14	0	yes	0	0	0	0	yes	no	no	0				7	4	4	0	bed	0.5		1	2
3	1	1	14	0	yes	1	1	0	0	yes	no	no	0				4	5	2	0	bed	0.5		1	2
3	1	1	14	1	yes	1	0	0	0	yes	no	no	0				8	10	7	0	floor (mat/matress/blanket)	2		1	2				6	7
3	1	1	3	0	yes	0	0	0	0	yes	no	no	0			1	7	3	2	0	floor (mat/matress/blanket)	2			2
3	0	1	7	0	yes	1	0	0	0	yes	no	no	1	triple action topical cream	5	1	7	3	3	0	bed	1		1				5
2	1	0	2	0	yes	1	1	0	0	yes	no	no	0				5	11	3	0	bed	7		1				5		7		9
3	0	1	3	0	yes	1	0	0	0	yes	no	no	1	triple action topical cream	3	1	6	4	3	0	bed	7					4		6			9
3	1	1	10	0	yes	1	0	0	0	yes	no	no	0				7	6	3	0	bed	1		1	2
6	1	3	7	0	yes	1	0	0	0	yes	no	no	1	triple action topical cream	5	1	7	4	2	0	bed	1		1	2							9
5	1	3	14	0	yes	1	0	0	0	yes	no	no	1	chocho	9	1	5	4	2	0	bed	1		1	2			5
5	0	3	14	0	yes	1	1	0	0	yes	no	no	1	joy ointment	10	1	8	5	3	0	bed	2		1	2
6	1	4	7	0	yes	1	0	0	0	yes	no	no	1	triple action topical cream	6	1	5	7	3	0	bed	1	0
6	0	4	7	0	yes	1	0	0	0	yes	no	no	1	triple action topical cream	7	1	5	3	2	0	bed	2			2	3
7	1	4	14	0	yes	1	0	0	0	yes	no	no	1	joy ointment	10	1	9	4	2	0	bed	1		1	2	3				7
5	0	3	7	1	yes	1	0	0	0	yes	no	no	1	triple action topical cream	7		6	6	4	0	floor (mat/matress/blanket)	1			2	3		5
5	0	3	4	0	yes	1	0	0	0	yes	no	no	0				4	4	4	0	bed	1		1	2							9
5	0	3	3	0	yes	1	0	0	0	yes	no	no	0				5	5	2	0	floor (mat/matress/blanket)	1		1				5
3	1	2	7	0	yes	1	0	0	0	yes	no	no	0				7	5	1	0	bed	1		1	2		4					9
3	1	2	7	0	yes	1	0	0	0	yes	no	no	1	triple action topical cream	5	1	7	4	2	0	floor (mat/matress/blanket)	1			2
3	0	2	7	0	yes	1	0	0	0	yes	no	no	0				5	5	2	0	bed	2		1		3				7	8
6	1	4	30	0	yes	1	0	0	0	yes	no	no	1	joy ointment	30	1	5	5	5	0	floor (mat/matress/blanket)	1		1		3
5	1	4	7	0	yes	1	0	0	0	yes	no	no	1	triple action topical cream	6	1	6	5	5	0	bed	1		1	2	3						9
7	1	3	7	0	yes	1	0	0	0	yes	no	no	0				3	4	4	1	floor (mat/matress/blanket)	2		1	2	3
5	0	3	21	0	yes	1	0	0	0	yes	no	no	1	chocho	14	1	8	6	2	0	floor (mat/matress/blanket)	1		1				5
5	0	3	7	0	yes	0	0	0	0	yes	no	no	0				4	3	3	0	floor (mat/matress/blanket)	1		1							8
5	1	3	14	0	yes	1	0	0	0	yes	no	no	1	triple action topical cream	21	2	7	4	1	0	floor (mat/matress/blanket)	1		1						7		9
3	0	1	7	0	yes	1	0	0	1	yes	no	no	0				4	7	1	0	floor (mat/matress/blanket)	1		1								9
5	1	4	9	0	yes	1	1	0	0	yes	no	no	0				5	8	3	0	floor (mat/matress/blanket)	1						5	6
6	1	4	8	0	yes	1	1	0	0	yes	no	no	0				5	5	2	0	floor (mat/matress/blanket)	1						5
6	0	4	5	0	yes	1	0	0	0	yes	no	no	0				4	4	2	0	floor (mat/matress/blanket)	1		1				5		7
6	0	4	4	0	yes	1	1	1	0	yes	no	no	1	triple action topical cream	3	1	4	4	4	0	floor (mat/matress/blanket)	1		1	2			5				9
3	0	1	7	0	yes	1	0	0	0	yes	no	no	1	joy oinment	6	2	4	4	2	1	bed	3		1
3	0	1	14	0	yes	1	0	0	0	yes	no	no	1	triple action topical cream	10	1	5	3	2	1	bed	7		1	2				6
4	0	1	14	0	yes	1	0	1	0	yes	no	no	1	chocho	12	1	6	2	2	1	floor (mat/matress/blanket)	2	0	1
3	1	1	7	0	yes	1	0	0	0	yes	no	no	1	unknown	6	1	4	4	2	0	bed	7		1				5				9
3	0	1	14	0	yes	1	0	0	0	yes	no	no	1	triple action topical cream	9	1	8	3	2	1	bed	2			2
3	0	1	14	1	yes	1	0	0	0	yes	no	no	1	joy ointment, oral	30	1	5	5	2	0	bed	2		1			4					9
3	1	1	5	1	yes	1	1	0	0	yes	no	no	1	triple action topical cream	5	1	4	7	2	0	bed	1		1	2
4	0	2	7	0	yes	1	1	0	0	yes	no	no	0				6	3	2	1	bed	1				3	4		6
4	0	2	6	1	yes	1	0	0	0	yes	no	no	1	Kalamine lotion	6	1	7	4	2	0	bed	2					4
4	0	2	7	0	yes	1	1	0	0	yes	no	no	1	chocho cream	3	1	5	3	2	1	bed	1		1		3		5
4	1	2	4	0	yes	1	0	0	0	yes	no	no	0				3	2	2	0	bed	3		1				5				9
4	1	2	14	0	yes	1	0	0	0	yes	no	no	0				6	4	2	1	bed	2		1
4	0	2	90	0	yes	1	0	1	0	yes	no	no	1	mercy cream		5	5	5	2	1	bed	1		1	2	3
4	0	2	7	1	yes	1	1	0	0	yes	no	no	1				7	5	3	0	floor (mat/matress/blanket)	1		1								9
4	0	2	14	0	yes	1	1	0	0	yes	no	no	1			5	3	2	2	1	bed	1		1	2	3
4	0	2	3	0	yes	1	0	0	0	yes	no	no	1	dusting powder	3	1	4	4	2	1	bed	1			2		4
2	1	0	21	0	yes	1	0	0	0	yes	no	no	1			5	5	2	3	1	bed	1			2			5		7
2	0	0	21	1	yes	1	1	1	0	yes	no	no	1	unknown	6	1	4	4	2	1	bed	1	0	1	2
3	1	2	10	0	yes	1	1	0	0	yes	no	no	1				7	4	3	0	floor (mat/matress/blanket)	1		1	2			5			8	9
3	0	1	14	0	yes	1	0	0	0	yes	no	no	1				5	2	3	0	bed	1		1	2		4			7
4	1	2	30	0	yes	1	0	0	0	yes	no	no	1	triple action topical cream			6	3	2	0	bed	1		1	2
3	1	1	14	0	yes	1	0	0	0	yes	no	no	1	unknown	6	1	4	4	2	0	bed	7		1				5				9
3	0	1	14	0	yes	1	0	0	0	yes	no	no	1	triple action topical cream	9	1	8	3	2	1	bed	2			2
3	0	1	20	1	yes	1	0	0	0	yes	no	no	1	joy ointment, oral	30	1	5	5	2	0	bed	2		1			4					9
5	1	3	7	0	yes	0	0	0	0	yes	no	no	0				4	3	3	0	floor (mat/matress/blanket)	1		1							8
5	0	3	28	0	yes	1	0	0	0	yes	no	no	1	triple action topical cream	21	2	7	4	1	0	floor (mat/matress/blanket)	1		1						7		9
5	1	3	10	0	yes	1	0	0	0	yes	no	no	0				7	4	2	1	bed	1		1		3	4
4	1	1	30	0	yes	0	0	0	0	yes	no	no	0				3	3	2	0	bed	7		1					6		8	9
3	0	1	14	0	yes	0	0	0	0	yes	no	no	0				7	4	4	0	bed	0.5		1	2
All blank spaces are non-applicable respomses
